# Supplementary material for: Betaine- and L-Carnitine-Based Ionic Liquids as Solubilising and Stabilising Agents for the Formulation of Antimicrobial Eye Drops Containing Diacerein
Source: Int J Mol Sci. 2023 Feb 1;24(3):2714. doi: 10.3390/ijms24032714 (PMC9916883; doi:10.3390/ijms24032714)
Supplement: Supplementary file 1 [file ijms-24-02714-s001.zip]

Archive with 1 entries (1 files):
- ijms-2174354-supplementary.pdf
